# Supplementary material for: In Vivo Evaluation of a Gastro-Resistant Enprotect® Capsule under Postprandial Conditions
Source: Pharmaceutics. 2023 Nov 3;15(11):2576. doi: 10.3390/pharmaceutics15112576 (PMC10674880; doi:10.3390/pharmaceutics15112576)
Supplement: Supplementary file 1 [file pharmaceutics-15-02576-s001.zip]

Archive with 17 entries (17 files):
- pharmaceutics-2602663 - supplementary file1.pdf
- pharmaceutics-2602663 - supplementary file10.pdf
- pharmaceutics-2602663 - supplementary file11.pdf
- pharmaceutics-2602663 - supplementary file12.pdf
- pharmaceutics-2602663 - supplementary file13.pdf
- pharmaceutics-2602663 - supplementary file14.pdf
- pharmaceutics-2602663 - supplementary file15.pdf
- pharmaceutics-2602663 - supplementary file16.pdf
- pharmaceutics-2602663 - supplementary file17.pdf
- pharmaceutics-2602663 - supplementary file2.pdf
- pharmaceutics-2602663 - supplementary file3.pdf
- pharmaceutics-2602663 - supplementary file4.pdf
- pharmaceutics-2602663 - supplementary file5.pdf
- pharmaceutics-2602663 - supplementary file6.pdf
- pharmaceutics-2602663 - supplementary file7.pdf
- pharmaceutics-2602663 - supplementary file8.pdf
- pharmaceutics-2602663 - supplementary file9.pdf
